# Supplementary material for: Utilizing Lactic Acid Bacteria to Improve Hyperlipidemia: A Comprehensive Analysis from Gut Microbiota to Metabolic Pathways
Source: Foods. 2024 Dec 16;13(24):4058. doi: 10.3390/foods13244058 (PMC11675396; doi:10.3390/foods13244058)
Supplement: Supplementary file 1 [file foods-13-04058-s001.zip]

Archive with 1 entries (1 files):
- foods-3294839-supplementary.pdf
